# Supplementary material for: Artemisinin May Disrupt Hyphae Formation by Suppressing Biofilm-Related Genes of Candida albicans: In Vitro and In Silico Approaches
Source: Antibiotics (Basel). 2024 Mar 28;13(4):310. doi: 10.3390/antibiotics13040310 (PMC11047306; doi:10.3390/antibiotics13040310)
Supplement: Supplementary file 1 [file antibiotics-13-00310-s001.zip]

Archive with 1 entries (1 files):
- antibiotics-2934777-supplementary.pdf
